# Supplementary material for: Establishing a General Atomistic Model for the Stratum Corneum Lipid Matrix Based on Experimental Data for Skin Permeation Studies
Source: Int J Mol Sci. 2025 Jan 15;26(2):674. doi: 10.3390/ijms26020674 (PMC11765878; doi:10.3390/ijms26020674)
Supplement: Supplementary file 1 [file ijms-26-00674-s001.zip]

Archive with 1 entries (1 files):
- ijms-3397901-supplementary.pdf
